# Supplementary material for: Effects of Molecular Structure on the Physical Properties of Fully Substituted Cellulose Esters of Aliphatic Acids
Source: Polymers (Basel). 2025 Apr 14;17(8):1053. doi: 10.3390/polym17081053 (PMC12030264; doi:10.3390/polym17081053)
Supplement: Supplementary file 1 [file polymers-17-01053-s001.zip]

Archive with 1 entries (1 files):
- polymers-3438631-supplementary.pdf
